# Supplementary material for: Significance of Zn Complex Concentration on Microstructure Evolution and Corrosion Behavior of Al/WS2
Source: Molecules. 2023 Oct 27;28(21):7290. doi: 10.3390/molecules28217290 (PMC10650769; doi:10.3390/molecules28217290)
Supplement: Supplementary file 1 [file molecules-28-07290-s001.zip]

Archive with 1 entries (1 files):
- molecules-2660141-supplementary.pdf
